# Supplementary material for: Vaccine hesitancy among healthcare workers in low- and middle-income countries during the COVID-19 pandemic: Results from facility surveys across six countries
Source: PLoS One. 2023 Jul 7;18(7):e0288124. doi: 10.1371/journal.pone.0288124 (PMC10328245; doi:10.1371/journal.pone.0288124)
Supplement: S1 Table — (XLSX) [file pone.0288124.s001.xlsx]

## Sheet: S1 Table
S1 Table. Number of participating facilities with multiple rounds of vaccine hesitancy data collection																												Mean	SD	N
Country	Round 1	Round 2	Round 3																									NGA_Mean	NGA_SD	NGA_N
Bangladesh	293	291	286																									22%	0.427793	18
Burkina Faso	159	N/A	N/A																									17%	0.383482	18
Guinea	161	118	N/A																									22%	0.427793	18
Liberia	116	118	N/A																									0%	0	18
Malawi	191	187	N/A																									6%	0.235702	18
Nigeria	237	N/A	N/A																									6%	0.235702	18
																												11%	0.323381	18
																												0%	0	18
																												0%	0	18
																												11%	0.323381	18
																												28%	0.460889	18
																												11%	0.323381	18
