# Supplementary material for: Vaccine hesitancy among healthcare workers in low- and middle-income countries during the COVID-19 pandemic: Results from facility surveys across six countries
Source: PLoS One. 2023 Jul 7;18(7):e0288124. doi: 10.1371/journal.pone.0288124 (PMC10328245; doi:10.1371/journal.pone.0288124)
Supplement: S2 Table — (XLSX) [file pone.0288124.s002.xlsx]

## Sheet: S2 Table
S2 Table. Reasoning for COVID-19 vaccine hesitancy among HCWs across countries and rounds of data collection, as reported by facility respondents
	Bangladesh - R1			Bangladesh - R2			Bangladesh - R3			Burkina Faso - R1			Guinea - R1			Liberia - R1			Liberia - R2			Malawi - R1			Malawi - R2			Nigeria - R1
	Mean	SD	N	Mean	SD	N	Mean	SD	N	Mean	SD	N	Mean	SD	N	Mean	SD	N	Mean	SD	N	Mean	SD	N	Mean	SD	N	Mean	SD	N
Mistrust of the pharmaceutical companies / governments involved in making /distributing the COVID-19 vaccines	6%	0.235401	69	0%	0	23	0%	0	7	34%	0.478389	67	39%	0.497347	28	14%	0.347142	44	11%	0.315302	19	15%	0.361963	156	22%	0.416463	82	18%	0.392859	38
Prefer that other people get the vaccine first	10%	0.304135	69	0%	0	23	0%	0	7	10%	0.308188	67	36%	0.48795	28	23%	0.423915	44	58%	0.507257	19	18%	0.384996	156	24%	0.432077	82	5%	0.226294	38
Worried about side effects	49%	0.50361	69	35%	0.486985	23	71%	0.48795	7	55%	0.501017	67	43%	0.503953	28	41%	0.49735	44	37%	0.495595	19	66%	0.475147	156	63%	0.484633	82	34%	0.480783	38
Don't think the vaccine that is provided works	19%	0.393901	69	0%	0	23	0%	0	7	9%	0.287694	67	18%	0.390021	28	2%	0.150756	44	11%	0.315302	19	21%	0.405096	156	5%	0.216734	82	3%	0.162221	38
Don't believe COVID-19 is dangerous	3%	0.168995	69	0%	0	23	0%	0	7	3%	0.17146	67	7%	0.262265	28	0%	0	44	0%	0	19	6%	0.233912	156	5%	0.216734	82	3%	0.162221	38
Prefer developing natural immunity to COVID-19	14%	0.354607	69	0%	0	23	0%	0	7	1%	0.122169	67	7%	0.262265	28	2%	0.150756	44	0%	0	19	6%	0.233912	156	12%	0.329243	82	26%	0.446258	38
Don't believe COVID-19 is real	4%	0.205425	69	0%	0	23	0%	0	7	1%	0.122169	67	14%	0.356348	28	2%	0.150756	44	5%	0.229416	19	4%	0.192927	156	0%	0	82	29%	0.459606	38
Already had COVID-19 disease	9%	0.283836	69	4%	0.208514	23	0%	0	7	15%	0.359028	67	4%	0.188982	28	0%	0	44	5%	0.229416	19	3%	0.158571	156	1%	0.110432	82	0%	0	38
Don't have adequate information about the COVID-19 vaccine	13%	0.339248	69	0%	0	23	0%	0	7	10%	0.308188	67	39%	0.497347	28	25%	0.438019	44	37%	0.495595	19	19%	0.390277	156	6%	0.240758	82	3%	0.162221	38
Don't trust vaccines in general	9%	0.283836	69	4%	0.208514	23	0%	0	7	10%	0.308188	67	21%	0.417855	28	11%	0.321038	44	32%	0.477567	19	15%	0.355682	156	9%	0.281145	82	13%	0.34257	38
Not medically eligible to take the COVID-19 vaccine	29%	0.457019	69	48%	0.510754	23	43%	0.534522	7	18%	0.386334	67	14%	0.356348	28	7%	0.254972	44	5%	0.229416	19	12%	0.320514	156	2%	0.155207	82	8%	0.273276	38
Don't like needles or injections	3%	0.168995	69	0%	0	23	0%	0	7	1%	0.122169	67	18%	0.390021	28	11%	0.321038	44	0%	0	19	7%	0.256834	156	2%	0.155207	82	0%	0	38
Religious beliefs			-			-	0%	0	7			-	4%	0.188982	28	5%	0.210707	44	0%	0	19	51%	0.501445	156	40%	0.493407	82			-
People think the vaccine will give you the COVID-19 virus			-			-			-			-			-			-	47%	0.512989	19	8%	0.267328	156	9%	0.281145	82			-
Not available or affordable near me			-			-	0%	0	7			-	4%	0.188982	28	55%	0.503686	44	0%	0	19	4%	0.207689	156	0%	0	82			-
Worried about reproductive and maternal health (e.g. reduces fertility, pregnancy, lactation)			-			-	71%	0.48795	7			-	39%	0.497347	28			-	5%	0.229416	19	19%	0.395383	156	21%	0.407879	82			-
Worried about the vaccine severe/permanent side-effects			-			-	0%	0	7			-	11%	0.31497	28			-	26%	0.452414	19			-	39%	0.490807	82			-
Worried about the vaccine mild side-effects			-			-	0%	0	7			-	11%	0.31497	28			-	21%	0.418854	19			-	20%	0.398733	82			-
