# Supplementary material for: Vaccine hesitancy among healthcare workers in low- and middle-income countries during the COVID-19 pandemic: Results from facility surveys across six countries
Source: PLoS One. 2023 Jul 7;18(7):e0288124. doi: 10.1371/journal.pone.0288124 (PMC10328245; doi:10.1371/journal.pone.0288124)
Supplement: S3 Table — (XLSX) [file pone.0288124.s003.xlsx]

## Sheet: S3 Table
S3 Table. Reasoning for COVID-19 vaccine hesitancy among the patient population across countries and rounds of data collection, as reported by facility respondents
	Bangladesh - R1			Bangladesh - R2			Bangladesh - R3			Burkina Faso - R1			Guinea - R1			Liberia - R1			Liberia - R2			Malawi - R1			Malawi - R2			Nigeria - R1
	Mean	SD	N	Mean	SD	N	Mean	SD	N	Mean	SD	N	Mean	SD	N	Mean	SD	N	Mean	SD	N	Mean	SD	N	Mean	SD	N	Mean	SD	N
Mistrust of the pharmaceutical companies / governments involved in making /distributing the COVID-19 vaccines	8%	0.26553	250	4%	0.201678	260	3%	0.162476	259	38%	0.487759	136	85%	0.359028	67	57%	0.496946	110	39%	0.489791	118	17%	0.372925	151	25%	0.43351	145	26%	0.441947	103
Prefer that other people get the vaccine first	3%	0.165304	250	0%	0.0620174	260	0%	0.062137	259	13%	0.340127	136	81%	0.398437	67	32%	0.467902	110	47%	0.501483	118	22%	0.414633	151	25%	0.43351	145	18%	0.38976	103
Worried about side effects	84%	0.363583	250	75%	0.433848	260	55%	0.498629	259	82%	0.382629	136	94%	0.238721	67	0.85	0.354172	110	61%	0.489791	118	77%	0.423379	151	83%	0.372935	145	40%	0.491891	103
Don't think the vaccine that is provided works	38%	0.485352	250	33%	0.469994	260	25%	0.436607	259	26%	0.438792	136	79%	0.409631	67	23%	0.420988	110	5%	0.220623	118	20%	0.400331	151	12%	0.330882	145	7%	0.25291	103
Don't believe COVID-19 is dangerous	22%	0.41234	250	15%	0.361497	260	7%	0.26123	259	7%	0.261968	136	76%	0.429572	67	5%	0.209252	110	4%	0.202297	118	11%	0.308811	151	3%	0.183098	145	19%	0.397498	103
Prefer developing natural immunity to COVID-19	4%	0.205507	250	5%	0.226149	260	2%	0.123549	259	3%	0.169582	136	75%	0.43843	67	0%	0	110	1%	0.0920575	118	7%	0.249503	151	9%	0.286677	145	3%	0.168983	103
Don't believe COVID-19 is real	13%	0.33476	250	6%	0.240779	260	2%	0.150722	259	14%	0.347963	136	75%	0.43843	67	20%	0.401831	110	9%	0.291981	118	8%	0.271371	151	5%	0.215092	145	31%	0.465035	103
Already had COVID-19 disease	5%	0.222472	250	6%	0.23361	260	0%	0.062137	259	0%	0	136	46%	0.502369	67	1%	0.0953463	110	0%	0	118	5%	0.224739	151	3%	0.183098	145	0%	0	103
Don't have adequate information about the COVID-19 vaccine	29%	0.455594	250	31%	0.464015	260	25%	0.434408	259	43%	0.497434	136	85%	0.359028	67	41%	0.493916	110	48%	0.501844	118	19%	0.38994	151	10%	0.305599	145	4%	0.194146	103
Don't trust vaccines in general	42%	0.493882	250	53%	0.500238	260	49%	0.500934	259	13%	0.340127	136	81%	0.398437	67	25%	0.437599	110	35%	0.478193	118	16%	0.366837	151	3%	0.164352	145	29%	0.456566	103
Not medically eligible to take the COVID-19 vaccine	6%	0.245244	250	6%	0.23361	260	5%	0.21061	259	0%	0	136	79%	0.409631	67	2%	0.13422	110	3%	0.15808	118	5%	0.224739	151	0%	0	145	1%	0.0985329	103
Don't like needles or injections	21%	0.409545	250	6%	0.240779	260	2%	0.123549	259	2%	0.147418	136	82%	0.386334	67	2%	0.13422	110	0%	0	118	5%	0.210958	151	1%	0.117036	145	1%	0.0985329	103
Religious beliefs			-			-	3%	0.162476	259			-	81%	0.398437	67	9%	0.288796	110	0%	0	118	46%	0.499801	151	43%	0.496443	145			-
People think the vaccine will give you the COVID-19 virus			-			-						-			-	0.86	0.344745	110	80%	0.404237	118	23%	0.419081	151	25%	0.43351	145			-
Not available or affordable near me			-			-	1%	0.0877045	259			-	58%	0.496938	67	25%	0.432326	110	0%	0	118	3%	0.179526	151	2%	0.142837	145			-
Worried about reproductive and maternal health (e.g. reduces fertility, pregnancy, lactation)			-			-	14%	0.34253	259			-	90%	0.308188	67			-	8%	0.279691	118	35%	0.478869	151	37%	0.485124	145			-
Worried about the vaccine severe/permanent side-effects			-			-	20%	0.404214	259			-	82%	0.386334	67			-	48%	0.501844	118			-	62%	0.486897	145			-
Worried about the vaccine mild side-effects			-			-	35%	0.477095	259			-	90%	0.308188	67			-	34%	0.475383	118			-	29%	0.455175	145			-
